# Supplementary material for: Searching for the Molecular Basis of Partial Deafness
Source: Int J Mol Sci. 2022 May 27;23(11):6029. doi: 10.3390/ijms23116029 (PMC9181477; doi:10.3390/ijms23116029)
Supplement: Supplementary file 1 [file ijms-23-06029-s001.zip]

Archive with 4 entries (4 files):
- Figure S1.pdf
- TableS1.xlsx
- TableS2.xlsx
- TableS3.xlsx
