# Supplementary material for: Searching for the Molecular Basis of Partial Deafness
Source: Int J Mol Sci. 2022 May 27;23(11):6029. doi: 10.3390/ijms23116029 (PMC9181477; doi:10.3390/ijms23116029)
Supplement: Supplementary file 1 [file ijms-23-06029-s001.zip › TableS1.xlsx]

## Sheet: Arkusz2
Table S1: Sequencing quality metrics of the tested samples
	Patient ID	Number of reads	Mean coverage	Region covered > 10x [%]	Region covered > 20x [%]	Mapped region [%]
PDT-EC group	943	3208671	90.05	99.3	98.2	99.87
	1242	3471866	96.83	99.3	98.5	99.85
	3403	3404613	94.48	99.3	98.5	99.59
	5218	2908471	81.15	99.2	98	99.85
	6949	2962062	83.03	99.1	97.9	99.88
	7646	3665243	101.11	99.4	98.7	99.84
	8138	3164439	87.62	99.3	98.3	99.85
	8689	3052592	84.11	99.2	98.2	99.86
	9148	2899153	81.74	99.3	98.2	99.86
	9302	2973279	83.29	99.3	98.2	99.87
	9632	3322037	93.19	99.4	98.5	99.87
	9661	2906339	82.09	99.2	97.9	99.87
	9754	3141970	88.74	99.3	98.2	99.88
	9774	3507229	97.94	99.4	98.6	99.88
	9785	3113170	86.96	99.4	98.3	99.87
	9994	2820365	78.09	99.3	98.1	99.86
	10069	2772477	76.81	99.3	97.8	99.89
	11108	2867674	80.24	99.3	98.1	99.88
	13960	2741258	75.79	99.2	97.9	99.84
	14220	2872939	79.33	99.2	98.1	99.87
PDT-EAS group	1371	3297149	87.25	99.2	98	99.84
	4759	3428584	90.57	99.2	98	99.78
	4933	3553193	96.01	99.1	98.1	99.85
	5047	3316508	89.98	99.1	98	99.79
	8507	2962287	79.55	99	97.5	99.26
	9243	3967334	106.89	99.3	98.4	99.89
	9322	3843430	103.73	99.3	98.5	99.87
	9418	3533857	95.57	99.2	98.3	99.87
	9425	2665087	72.2	98.6	96.4	99.87
	9508	2350229	61.14	98.4	95.7	99.83
	9772	2962353	78.13	99	97.5	99.85
	10045	2857380	77.32	98.8	96.9	99.86
	10309	2927083	79.4	98.8	97.1	99.89
	10331	3114084	83.42	98.9	97.4	99.89
	10332	3097941	83.23	99	97.6	99.83
	10385	2808963	75.49	98.8	97.1	99.87
	10892	2648244	70.84	98.5	96.2	99.85
	11023	2616896	69.73	98.3	96.2	99.87
	11054	3158730	85.53	98.8	97.5	99.86
	11162	2935324	78.22	98.6	97	99.61
