# Supplementary material for: Searching for the Molecular Basis of Partial Deafness
Source: Int J Mol Sci. 2022 May 27;23(11):6029. doi: 10.3390/ijms23116029 (PMC9181477; doi:10.3390/ijms23116029)
Supplement: Supplementary file 1 [file ijms-23-06029-s001.zip › TableS2.xlsx]

## Sheet: Arkusz
TableS2: Genetic variants (pathogenic, likely pathogenic and VUS) identified in this study.
Family ID	Proband ID	Gene	Variant cDNA level	Variant protein level	Zygosity	Population frequencies			Pathogenicity predictions							ACMG classification	HGMD accesion number	HGMD phenotype	Comments
						gnomAD	UK10K	EVS	SIFT	PolyPhen-2	Mutation Taster	LRT	REVEL	SpliceAI	CADD
Family 1	943	PDE1C	c.1222C>A	p.Leu408Met	HET	0.000004	0	0	T	D	D	D	0.533	-	23.7	VUS			Variant does not segregate with the disease.
Family2	1242	WBP2	c.136A>G	p.Lys46Glu	HET	0.000008	0	0.00008	D	D	D	D	0.349	-	28.7	VUS
Family3	3403	EPS8L2	c.80T>C	p.Met27Thr	HET	0.0001	0	0.0004	T	T	T	T	0.188	-	7.165	VUS
		GJB2	c.109G>A	p.Val37Ile	HET	0.008	0.0007	0.001	T	D	D	D	0.656	-	10.55	P	CM000016	Deafness/_autosomal_recessive_1
		OTOF	c.1630C>T	p.Arg544Cys	HET	0.0008	0.0008	0.0006	D	D	D	D	0.85	-	33	VUS	CM168676	Hearing_loss/_non-syndromic
Family4	5218	USH2A	c.10931C>T	p.Thr3644Met	HET	0.00008	0	0	T	D	D	D	0.725	-	28.1	VUS	CM149213	Retinitis_pigmentosa/_autosomal_recessive
		USH1C	c.875C>G	p.Ala292Gly	HET	0.00007	0	0	D	D	D	D	0.208	A	23.9	VUS
		PEX1	c.3157A>G	p.Asn1053Asp	HET	0	0	0	D	T	D	D	0.52	-	23.5	VUS
Family5	6949	MYO7A	c.2886G>C	p.Gln962His	HET	0.0008	0.0007	0.0006	D	P	D	D	0.509	-	25.5	VUS
		LOXHD1	c.1888G>A	p.Gly630Ser	HET	0.00002	0	0	T	T	T	T	0.055	-	11.81	VUS
		OTOF	c.4642G>A	p.Glu1548Lys	HET	0.0001	0	0.0004	D	T	D	D	0.481	-	34	VUS
		TMPRSS3	c.-55+3_-55+4delinsTT	p.?	HET	0	0	0	-	-	-	-	-	-	-	VUS
		SLC33A1	c.610A>G	p.Met204Val	HET	0.000007	0	0	D	P	D	D	0.588	-	24.9	VUS
		ADGRV1	c.2111C>T	p.Pro704Leu	HET	0.00002	0	0	T	T	T	T	0.043	-	13.36	VUS			Variants in cis configuration.
			c.9549T>G	p.His3183Gln	HET	0	0	0	T	T	T	T	0.015	-	8.677	VUS
Family6	7646	USH2A	c.14753C>T	p.Thr4918Met	HET	0.001	0.001	0.001	D	D	T	T	0.238	-	24.2	VUS
		PTPRQ	c.4967A>C	p.Glu1656Ala	HET	0.0001	0	0	-	-	D	-	0.328	-	24.8	VUS
		TMEM132E	c.2893T>C	p.Cys965Arg	HET	0.0002	0	0.00008	T	D	D	D	0.251	-	17	VUS
Family7	8138	N/A
Family8	8689	LRP5	c.1738G>A	p.Val580Ile	HET	0.0002	0.0004	0.0006	T	T	D	-	0.111	-	15.7	VUS
		MCM2	c.2265+14C>T	p.?	HET	0.0003	0.0001	0.0008	-	-	-	-	-	A	0.324	VUS
		COL1A2	c.3313G>A	p.Gly1105Ser	HET	0.0007	0.002	0.001	T	D	D	D	0.783	-	23	VUS	CM123314	Osteogenesis_imperfecta_I
Family9	9148	KCNQ4	c.940C>A	p.Pro314Thr	HET	0	0	0	D	D	D	D	0.953	-	29.9	LP
		COL2A1	c.1634A>G	p.Asn545Ser	HET	0.0002	0.0003	0.0005	T	T	D	D	0.296	-	1.154	VUS
		OTOF	c.529T>A	p.Ser177Thr	HET	0	0	0	T	D	D	D	0.369	-	22.9	VUS
		ATOH1	c.79C>G	p.His27Asp	HET	0	0	0	D	T	T	T	0.298	-	18.12	VUS
Family10	9302	KCNJ10	c.530A>G	p.Glu177Gly	HET	0.0004	0	0.0005	D	D	D	D	0.689	-	17.98	VUS
		USH2A	c.14753C>T	p.Thr4918Met	HET	0.001	0.001	0.001	D	D	T	T	0.238	-	24.2	VUS
		FDXR	c.940G>T	p.Val314Leu	HET	0.00004	0	0	T	-	D	D	0.13	-	21.4	VUS
Family11	9632	MYO7A	c.1007G>A	p.Arg336His	HET	0.002	0.003	0.001	T	D	D	D	0.734	-	22.3	VUS
		P2RX2	c.381+2T>C	p.?	HET	0.0002	0.0001	0.0002	-	-	D	-	-	A	22.1	P			Variant does not segregate with the disease.
		TBC1D24	c.169C>T	p.Arg57Cys	HET	0.002	0.0008	0.002	D	D	D	D	0.137	-	27.7	VUS
		MYO15A	c.4777G>A	p.Glu1593Lys	HET	0.00008	0	0.00008	D	D	D	-	0.959	-	27.6	P	CM165221	Hearing_loss
		COL4A3	c.4421T>C	p.Leu1474Pro	HET	0.003	0.006	0.003	D	D	D	D	0.788	-	23.4	LP	CM1310319	Alport_syndrome	Variant does not segregate with the disease.
Family12	9661	OSBPL2	c.158_159del	p.Gln53Argfs*100	HET	0	0	0	-	-	-	-	-	-	-	P	CD193739	Deafness/_late-onset/_autosomal_dominant
		ADGRV1	c.11974G>A	p.Asp3992Asn	HET	0.001	0.0008	0.001	T	D	D	D	0.569	-	33	VUS
		PEX7	c.91C>A	p.Arg31Ser	HET	0	0	0	D	D	D	D	0.606	-	34	VUS
Family13	9754	N/A
Family14	9774	COL11A1	c.5198G>A	p.Arg1733His	HET	0.0004	0.001	0.0002	T	T	D	D	0.446	-	24.5	VUS
		PHYH	c.829-3C>A		HET	0.0009	0.0009	0.001	-	-	-	-	-	A	10.43	P
		CDH23	c.2005C>T	p.Pro669Ser	HET	0.000007	0	0	D	D	D	D	0.787	-	32	VUS
		CHD23	c.2864G>T	p.Arg955Leu	HET	0.00001	0	0	-	D	D	D	0.591	-	27	LP
		GRXCR1	c.231G>T	p.Gln77His	HET	0.00005	0	0.00008	T	T	D	-	0.05	-	6.651	VUS
Family15	9785	DIAPH3	c.3227G>A	p.Arg1076His	HET	0.001	0.002	0.001	D	D	D	D	0.568	-	34	VUS
		ALMS1	c.3545C>T	p.Thr1182Ile	HET	0.00002	0	0	-	-	T	T	0.138	-	14.02	VUS
		COL4A3	c.3212G>C	p.Gly1071Ala	HET	0	0	0	D	D	D	D	0.986	-	23.4	P			Variant does not segregate with the disease.
Family16	9994	GJB2	c.35del	p.Gly12ValfsTer2	HET	0.006	0.006	0.007	-	-	-	-	-	-	-	P	CD972240	Deafness/_autosomal_recessive_1
		WHRN	c.2027C>G	p.Pro676Arg	HET	0.0007	0.0007	0.0009	D	D	D	D	0.14		24.5	VUS
Family17	10069	SYNE4	c.1032-2A>C	p.?	HET	0	0	0	-	-	D	-	-	A	19.56	P
			c.692G>A	p.Gly231Glu	HET	0.0001	0	0	D	D	D	T	0.254	A	24.5	LP
		CCDC50	c.518A>G	p.Asp173Gly	HET	0	0	0	-	D	D	T	0.041	-	10.2	VUS
		EYA1	c.1460C>T	p.Ser487Leu	HET	0.0008	0.0016	0.0005	T	T	D	D	0.714	-	23.6	VUS	CM045706	Branchio-oto-renal_syndrome
Family18	11108	USH2A	c.14753C>T	p.Thr4918Met	HET	0.001	0.001	0.001	D	T	T	T	0.238	-	24.2	VUS
		PHYH	c.1010_1012dup	p.Asn337_Leu338insHis	HET	0.002	0.002	0.002	-	-	-	-	-	-	-	VUS	CI166583	Cleft_lip_and_palate/_non-syndromic
		EPS8	c.2283T>G	p.Asp761Glu	HET	0.0075	0.01	0.008	T	T	D	D	0.155	-	12.46	VUS
		MSRB3	c.502G>A	p.Ala168Thr	HET	0.0001	0.0001	0.00008	T	D	T	T	0.075	-	7.008	VUS
Family19	13960	LRP5	c.2157C>A	p.Tyr719Ter	HET	0	0	0	-	-	D	-	-	-	37	LP
		TSPEAR	c.2006G>A	p.Arg669His	HET	0.00015	0	0	D	T	T	T	0.023	-	24.4	VUS
		CEP78	c.757A>T	p.Ser253Cys	HET	0	0	0	T	T	T	T	0.109	-	23.7	VUS
Family20	14220	CDH23	c.9739-12G>A	p.?	HET	0.0005	0.001	0	-	-	-	-	-	A	3.936	VUS
		OTOG	c.4022G>A	p.Arg1341Gln	HET	0.003	0.004	0	D	-	T	T	0.117	-	23.6	VUS
		LOXHD1	c.2696G>C	p.Arg899Pro	HET	0.00026	0	0	D	D	D	D	0.431	-	20.5	VUS	CM165133	Hearing_loss
		CEACAM16	c.1124C>T	p.Ala375Val	HET	0.00009	0.0001	0.00008	D	-	D	-	0.153	-	33	VUS			Variant does not segregate with the disease.
Family21	1371	TMC1	c.1919T>C	p.Leu640Pro	HET	0	0	0	D	D	D	D		-	29.5	VUS
			c.2030T>C	p.Ile677Thr	HET	0.00001	0	0	D	D	D	D		-	26.4	VUS	CM094820	DFNB7/B11_deafness
Family22	4759	USH2A	c.15092G>A	p.Arg5031Gln	HET	0.0000139546	0	0	T	T	T	T	0.021	-	9.262	VUS
		OTOG	c.2464C>T	p.Gln822Ter	HET	0.0004	0.0001	0	-	-	D	-	-	-	37	P	CM1824592	Hearing_loss
		HARS2	c.277A>T	p.Met93Leu	HET	0.000007	0	0	T	T	D	T	0.087	-	0.246	VUV
Family23	4933	OTOF	c.152C>T	p.Pro51Leu	HET	0.0004	0.0007	0.0008	D	D	D	D	0.483	-	27.6	VUS
Family24	5047	CDH23	c.1319A>G	p.His440Arg	HET	0	0	0	T	D	D	D	0.351	-	22.1	VUS
		GJB2	c.109G>A	p.Val37Ile	HET	0.003	0.0007	0.001	T	D	D	D	0.656	-	10.55	P	CM000016	Deafness/_autosomal_recessive_1
		DIAPH3	c.3227G>A	p.Arg1076His	HET	0.001	0.002	0.001	D	D	D	D	0.568	-	34	VUS
		ATP2B2	c.3198G>A	p.Trp1066Ter	HET	0	0	0	-	-	D	D	-	-	46	LP
		DSPP	c.2795_2866del	p.Asn932_Asp955del	HET	0	0	0	-	-	-	-	-	-	-	VUS
Family25	8507	TECTA	c.538C>T	p.Leu180Phe	HET	0.00003	0	0	D	D	D	T	0.38	-	24.3	VUS
		OTOGL	c.415T>C	p.Tyr139His	HET	0.00004	0	0.00008	D	-	D	T	0.703	-	27.6	VUS
		TMEM132E	c.58C>T	p.Leu20Phe	HET	0.0003	0	0	D	D	T	T	0.093	-	24.1	VUS
		COL1A1	c.436C>A	p.Pro146Thr	HET	0.000007	0	0	T	-	D	D	0.439	-	18.63	VUS
		LOXHD1	c.2575C>T	p.Arg859Trp	HET	0.0004	0	0.0002	D	D	D	D	0.345	-	14.76	VUS
			c.1228C>T	p.Gln410Ter	HET	0	0	0	-	-	D	T	-	A	38	LP
Family26	9243	LRP5	c.2829G>A	p.Pro943=	HET	0.0005	0	0.0004	-	-	-	-	-	A	0.052	VUS
		MYO15A	c.3867-1G>A	P.?	HET	0	0	0	-	-	D	-	-	A	26	P	CS1922168	Hearing_loss
		COL1A1	c.2186T>C	p.Met729Thr	HET	0	0	0	D	-	D	D	0.781	-	27.6	VUS
		ADGRV1	c.18470A>G	p.Asn6157Ser	HET	0.0007	0	0.0008	D	D	D	D	0.305	A	28.4	VUS
Family27	9322	COCH	c.539G>A	p.Arg180Gln	HET	0.00007	0	0.00008	D	D	D	D	0.688	-	34	VUS
Family28	9418	USH2A	c.14753C>T	p.Thr4918Met	HET	0.001	0.001	0.001	D	D	T	T	0.238	-	24.2	VUS	CM2014175	Uveitis
		TRIOBP	c.5014G>T	p.Gly1672Ter	HET	0.0004	0.0002	0.0003	-	-	D	-	-	-	37	P	CM171718	Hearing_impairment
Family29	9425	TBC1D24	c.878G>A	p.Arg293His	HET	0.0002	0.0003	0.0005	D	D	D	D	0.384	-	33	P
		ALMS1	c.10305A>T	p.Lys3435Asn	HET	0	0	0	-	-	T	T	0.063	-	23.1	VUS
		MARVELD2	c.1582C>T	p.Arg528Cys	HET	0.00005	0	0	D	D	D	T	0.637	-	35	VUS
		CLIC5	c.73G>A	p.Asp25Asn	HET	0.0009	0	0	D	D	D	D	0.292	-	34	VUS
Family30	9508	GJB2	c.-22-2A>C	p.?	HET	0.00055	0.0007	0.0004	-	-	-	-	-	A	9.133	P	CS139159	Hearing_impairment/_postlingual
		ASLMS1	c.5189A>G	p.Glu1730Gly	HET	0.00065	0.0008	0.001	-	-	T	T	0.014		4.155	VUS
		ILDR1	c.604C>T	p.Arg202Cys	HET	0.00025	0.0003	0.0002	D	D	D	D	0.56	A	34	VUS
		ADGRV1	c.5260A>G	p.Thr1754Ala	HET	0.0001	0	0.0002	T	T	D	D	0.06	A	1.176	VUS
		USH2A	c.4627+25435_4987+660del	p.?	HOM	-	-	-	-	-	-	-	-	-	-	P
Family31	9772	COL4A3	c.1928-4T>C		HET	0.00005	0.0003	0.0002	-	-	-	-	-	A	14.16	VUS
		WHRN	c.2510G>A	p.Arg837His	HET	0.0005	0.0007	0.0015	D	T	D	D	0.37	A	35	VUS
Family32	10045	MYO15A	c.9283G>C	p.Val3095Leu	HET	0	0	0	T	T	D	-	0.283	-	23.7	VUS
		PPIP5K2	c.3325A>G	p.Ile1109Val	HET	0.001	0.0015	0	T	T	D	D	0.087	-	15.96	VUS
		HOXA2	c.802G>C	p.Asp268His	HET	0.00002	0.0001	0	D	D	D	D	0.084	-	23.7	VUS
Family33	10309	TMPRSS3	c.1340T>C	p.Met447Thr	HET	0.00001	0	0	D	T	D	D	0.437	-	24.1	P	CM179141	Hearing_loss/_sensorineural
			c.1273G>A	p.Ala425Thr	HET	0.001	0.0026	0.0014	D	D	D	D	0.561	-	29.7	P	CM116227	Hearing_loss/_non-syndromic
		OTOG	c.311A>G	p.Asn104Ser	HET	0.0006	0	0	D	-	D	-	0.286	-	24.3	VUS
Family34	10331	PTPN11	c.1226G>C	p.Gly409Ala	HET	0.00002	0	0.00015	T	D	D	D	0.546	-	12.6	VUS	CM070248	Noonan_syndrome
		MAN2B1	c.566C>A	p.Pro189His	HET	0.00002	0	0	D	D	D	D	0.908	-	31	VUS
		CCDC50	c.468G>T	p.Arg156Ser	HET	0	0	0	-	D	D	T	0.05	-	24.4				Variant does not segregate with the disease.
Family35	10332	MYO7A	c.2557C>T	p.Arg853Cys	HET	0	0	0	T	D	D	D	0.801	-	34	P	CM042433	Deafness/_non-syndromic/_autosomal_dominant
		CTBP2	c.1211G>A	p.Arg404His	HET	0.002	0	0.002	D	D	D	T	0.394	-	23.3	VUS
		GREB1L	c.3788C>G	p.Ala1263Gly	HET	0.0003	0.0001	0	T	T	D	T	0.041	-	22.6	VUS
Family36	10385	TRIOBP	c.3004del	p.Ala1002Leufs*3	HET	0	0	0	-	-	-	-	-	-	-	LP
			c.5014G>T	p.Gly1672Ter	HET	0.0004	0.0002	0.0003	-	-	D	-	-	-	37	P	CM171718	Hearing_impairment
		GPSM2	c.695C>T	p.Ala232Val	HET	0	0	0	D	D	D	D	0.716	-	34	VUS
Family37	10892	MYO6	c.1417A>G	p.Ile473Val	HET	0	0	0	D	D	D	D	0.722	-	23.7	VUS
		MYO15A	c.8708G>A	p.Arg2903Gln	HET	0.0002	0.0003	0.0005	T	T	T	-	0.059	A	22.5	VUS
		COL4A3	c.3644G>A	p.Arg1215Gln	HET	0.0001	0	0.0002	T	T	T	T	0.179	-	0.603	VUS
		TSPEAR	c.3644G>A	p.Arg1215Gln	HET	0.00009	0	0.00015	T	T	T	T	0.045	-	11.9	VUS
		TRIOBP	c.2375_2379del	p.Arg792IlefsTer42	HET	0.000007	0	0	-	-	-	-	-	-	-	LP
Family38	11023	TMC1	c.1249G>C	p.Gly417Arg	HET	0	0	0	D	D	D	D	0.562	-	23.7	LP
		TYR	c.1214G>A	p.Arg405His	HET	0.00008	0	0	T	T	T	T	0.383	-	13.14	LP
		PTPRQ	c.6290C>T	p.Thr2097Ile	HET	0.000007	0	0	-	-	D	-	0.597	-	29.9	VUS
		ALMS1	c.4068G>C	p.Glu1356Asp	HET	0.000085	0.0001	0.00008	-	-	T	-	0.019	-	0.443	VUS
		PEX6	c.1802G>A	p.Arg601Gln	HET	0.003	0.003	0.003	D	D	D	D	0.85	-	35	LP
		PDE1C	c.1726G>C	p.Val576Leu	HET	0.007	0.016	0.009	T	T	T	T	0.219	-	16.31	LP
Family39	11054	ROR1	c.1728C>G	p.Ser576Arg	HET	0.00004	0	0.00015	D	D	D	D	0.535	-	23.6	VUS
		USH2A	c.14563C>T	p.Pro4855Ser	HET	0	0	0	T	D	D	D	0.334	-	24.1	VUS
		OTOG	c.6997G>A	p.Val2333Met	HET	0.00001	0	0	T	-	D	D	0.366	-	26.2	VUS
		MAN2B1	c.2680A>G	p.Arg894Gly	HET	0	0	0	T	T	T	T	0.217	-	0.173	VUS
		OTOF	c.791G>A	p.Arg264Gln	HET	0.00008	0	0.0002	T	D	D	D	0.573	-	31	VUS
		TNC	c.3032A>C	p.Lys1011Thr	HET	0	0	0	D	D	D	D	0.463	-	27.8	VUS
Family40	11162	COL11A1	c.3473T>C	p.Val1158Ala	HET	0.0002	0	0.0002	T	D	D	D	0.534	-	23.1	VUS
		KARS1	c.717T>G	p.Phe239Leu	HET	0.0007	0.0008	0.0006	T	T	D	D	0.268	-	10.77	VUS
		MYH14	c.646G>A	p.Ala216Thr	HET	0.00002	0	0	D	D	D	-	0.816	-	33	VUS
		ATP2B2	c.2224G>C	p.Ala742Pro	HET	0	0	0	D	D	D	D	0.965	-	33	VUS
		COL4A6	c.1305_1313dup	p.Gly438_Pro440dup	HEMI	0.000009	0	0	-	-	-	-	-	-	-	VUS
Probably causative variants are bolded. HET - heterozygous, HOM - homozygous, HEMI - hemizygous; D - deleterious, T - tolerated, A- affects; P - pathogenic, LP - likely pathogenic, VUS - variant of unknown significance; N/A - not applied
ATP2B2 NM_001001331.4 and NP_001001331.1, CDH23 NM_022124.6 and NP_071407.4, KCNQ4 NM_004700.4 and NP_004691.2, LOXHD1 NM_001384474.1 and NP_001371403.1, MYO6 NM_004999.4 and NP_004990.3, MYO7A NM_000260.4 and NP_000251.3, OSBPL2 NM_144498.4 and NP_653081.1, PTPN11 NM_002834.5 and NP_002825.3, SYNE4 NM_001039876.3 and NP_001034965.1, TMC1 NM_138691.3 and NP_619636.2, TMPRSS3 NM_024022.4 and NP_07…
