# Supplementary material for: Searching for the Molecular Basis of Partial Deafness
Source: Int J Mol Sci. 2022 May 27;23(11):6029. doi: 10.3390/ijms23116029 (PMC9181477; doi:10.3390/ijms23116029)
Supplement: Supplementary file 1 [file ijms-23-06029-s001.zip › TableS3.xlsx]

## Sheet: Genes
Table S3: List of genes included in the multigene panel
Gene name
AARS
ABHD12
ACTB
ACTG1
ADCY1
ADGRV1
AIFM1
ALMS1
ATOH1
ATP1A2
ATP2B1
ATP2B2
BCAN
BDP1
BSND
BTD
C2orf71
CABP2
CACNA1A
CACNA1D
CACNA2D2
CACNA2D3
CCDC50
CD164
CDC14A
CDH23
CEACAM16
CEP250
CEP78
CHD7
CIB2
CISD2
CLDN14
CLIC5
CLPP
CLRN1
COCH
COL11A1
COL11A2
COL1A1
COL1A2
COL2A1
COL4A3
COL4A4
COL4A5
COL4A6
COL9A1
COL9A2
COL9A3
COX6A1
CPLX1
CRYM
CTBP2
DCDC2
DIABLO
DIAPH1
DIAPH3
DMXL2
DRC1
DSPP
EDN3
EDNRB
ELMOD3
EPS8
EPS8L2
ERAL1
ESPN
ESRP1
ESRRB
EYA1
EYA4
FDXR
FGF3
FGFR3
FOXI1
FRMPD4
GATA3
GIPC3
GJB1
GJB2
GJB3
GJB6
GPRASP2
GPSM2
GREB1L
GRHL2
GRIA4
GRXCR1
GRXCR2
GSDME
HARS
HARS2
HCN1
HECTD3
HGF
HGSNAT
HOMER2
HOXA2
HSD17B4
IFNLR1
ILDR1
INF2
JAG1
KARS
KCNA1
KCNB1
KCNC3
KCNE1
KCNG4
KCNJ10
KCNQ1
KCNQ4
KCNT1
KIAA0391
KIT
KITLG
LARS2
LHFPL5
LMX1A
LOXHD1
LOXL3
LRP5
LRTOMT
MAN2B1
MARVELD2
MCM2
MET
MFN2
mir96
MITF
MORC2
MPZ
MPZL2
MSRB3
MYH14
MYH9
MYO15A
MYO3A
MYO6
MYO7A
NAGLU
NARS2
NDP
NDRG1
NEFL
NF2
NLRP3
OPA1
OSBPL2
OTOA
OTOF
OTOG
OTOGL
P2RX2
PAX3
PCDH15
PDE1C
PDK3
PDZD7
PEX1
PEX11B
PEX12
PEX13
PEX6
PEX7
PHYH
PJVK
PMP22
PNPT1
POLR1C
POLR1D
POU3F4
POU4F3
PPIP5K2
PRPS1
PSIP1
PTPN11
PTPRQ
RDX
REST
RIPOR2
RMND1
ROR1
S1PR2
SBF1
SEMA3E
SERPINB6
SH3TC2
SIX1
SIX5
SLC17A8
SLC19A2
SLC22A4
SLC26A4
SLC26A5
SLC33A1
SLC44A4
SLITRK6
SMPX
SNAI2
SOX10
SOX2
SPTBN4
STRC
SURF1
SYNE4
TBC1D24
TCOF1
TECTA
TIMM8A
TJP2
TMC1
TMC2
TMCC1
TMCC2
TMCC3
TMEM126A
TMEM132E
TMIE
TMPRSS3
TNC
TPRN
TRIOBP
TRPV4
TSPEAR
TUBB4B
TWNK
TYR
USH1C
USH1G
USH2A
VEZT
VHL
WBP2
WFS1
WHRN
XPNPEP3
